# Supplementary material for: Achilles and tail tendons of perlecan exon 3 null heparan sulphate deficient mice display surprising improvement in tendon tensile properties and altered collagen fibril organisation compared to C57BL/6 wild type mice
Source: PeerJ. 2018 Jun 29;6:e5120. doi: 10.7717/peerj.5120 (PMC6056265; doi:10.7717/peerj.5120)
Supplement: Data S1 [file peerj-06-5120-s001.xlsx]

## Sheet: Tail biomech
	Max Force	Stiffness	Max Stress	Strain Overall	Dot	Clamp Strain	Clamp	dot change	CSA
				(dot strain)	Modulous		modulous	<.3	F/sigma
	F		(sigma)	(Epsilon)	E
				0-0.3
	Fm	St	UTS	DS	DM	CS	CM		CSA
C12woSD01	1.9989	0.26666	8.91234	1.76916	2.39178	0.244347	49.6521	4.40175	0.224284
C12woSD02	8.34656	41.6435	30.4275	0.285707	250.372	0.310407	200.855	0.135557	0.27431
C12woSD03	4.56238	71.0834	17.0839	0.059336	393.474	0.208234	121.217	0.114741	0.267058
C12woSD04	1.46484	1.84191	6.27945	0.281097	15.9625	0.29819	22.8002	0.106017	0.233275
C12woSD05	1.46484	7.85975	6.27945	0.281097	68.1144	0.29819	26.4943	0.218627	0.233275
C12woSD06	6.40869	31.9211	24.8278	0.158471	211.942	0.275438	134.555	0.115223	0.258125
C12woSD07	6.22559	35.3048	17.9206	0.139065	192.704	0.261399	104.771	0.171584	0.347398
C12woSD08	7.23267	96.9924	20.8645	0.046385	541.412	0.320267	128.945	0.072055	0.346649
C12woSD09	7.90405	-2.25985	22.8013	0.258597	-11.6643	0.238175	163.188		0.346649
C12woXV01	0.59509	1.32132	1.77205	0.035076	7.08212	0.260192	1.51483	0.171702	0.33582
C12woXV02	2.2583	12.8443	8.64004	0.136679	91.7432	0.241909	53.1121	0.08731	0.261376
C12woXV03	1.87683	14.6382	7.45242	0.073932	98.1166	0.08989	91.5265	0.097372	0.251842
C12woXV04	3.9978	27.2036	12.0663	0.15164	112.484	0.219731	92.8763	0.120403	0.33132
C12woXV05	1.2207	-33.0929	4.53798	-0.040877	-202.826	0.107236	44.2545	0.040329	0.268997
C12woXV06
C12woXV07	2.85339	1.85674	10.4533	0.725545	13.4006	0.087263	115.036		0.272965
C12woXV08	4.01306	12.4158	20.55	0.66182	104.89	0.247591	108.968	0.114501	0.195283
C12woXV09	8.04138	-2.53495	18.8372	-0.683648	159.927	0.16769	132.963	5.09559	0.426888
C12woXV10	3.9978	16.7553	14.0514	0.11888	105.518	0.160857	99.449	0.090263	0.284513
P12woXV01	2.34985	5.18435	11.0763	0.165007	67.7294	0.127661	98.9107	0.053704	0.21215
P12woXV02	2.16675	10.789	12.5271	0.055265	196.03	0.057317	259.398	0.130316	0.172965
P12woXV03	1.0376	4.01792	4.942	0.061726	58.6382	0.059601	76.0202	0.080442	0.209955
P12woXV04	2.73132	14.1674	14.7225	0.051288	193.479	0.080559	190.887	0.063539	0.18552
P12woXV05	9.52148	140.725	39.055	0.035162	1789.36	0.192272	271.935	0.143898	0.243797
P12woXV06	7.26318	17.8997	30.078	0.129336	201.566	0.216344	209.107	0.060908	0.241478
P12woXV07	4.19617	17.9402	11.8798	0.119289	148.288	0.151421	123.31	0.05205	0.35322
P12woXV08	3.479	11.5412	9.09638	0.141547	86.8705	0.132977	125.632	0.047934	0.38246
P12woXV09	7.04956	28.7169	30.7512	0.122005	301.699	0.1819	254.206	0.159023	0.229245
P12woXV10	8.5144	11.5976	24.2564	0.229375	92.9955	0.284846	84.4229	0.0857285	0.351453
p12woSD01	11.6425	49.6633	46.1389	0.046577	530.852	0.184731	379.617	0.198059	0.252335
p12woSD02	4.02832	7.2033	21.6928	0.185152	108.107	0.156248	164.437	0.186759	0.185699
p12woSD03	9.93347	41.8596	25.8849	0.146549	318.429	0.150146	244.071	0.077569	0.383756
p12woSD04	6.5155	26.3842	20.562	0.112731	223.985	0.185322	153.232	0.146218	0.316871
p12woSD05	3.12805	16.2615	10.4722	0.10664	126.257	0.132371	115.106	0.051126	0.2987
p12woSD06	5.79834	-0.016006	28.9759	0.129309	183.532	0.201487	287.231	1.03814	0.200109
p12woSD07	5.12695	23.7077	23.87	0.152164	174.772	0.181032	165.961	0.083982	0.214786
p12woSD08	10.1166	35.039	26.2268	0.165253	220.065	0.257393	156.264	0.051172	0.385734
p12woSD09	7.87354	22.0515	22.0809	0.206957	147.589	0.210471	173.12	0.069209	0.356577
p12woSD10	7.26318	18.3378	25.2512	0.194298	144.944	0.18337	162.84	0.080702	0.287637
C6woSD01	10.1471	57.6126	31.6703	0.132814	343.044	0.275507	165.977	0.277977	0.320397
C6woSD02	5.24902	30.3281	32.8307	0.11077	480.947	0.167142	292.206	0.04295	0.159881
C6woSD03
C6woSD04	6.75964	15.5686	32.4921	0.179003	220.637	0.19523	226.386	0.146914	0.20804
C6woSD05	7.5531	17.3361	37.4742	0.182488	244.491	0.166848	301.969	0.056924	0.201555
C6woSD06	12.2681	37.116	60.8672	0.158439	466.08	0.249412	342.638	0.119278	0.201555
C6woSD07	10.5591	29.1207	56.2158	0.171398	507.747	0.224041	389.173	0.202506	0.187831
C6woSD08	12.558	2.73791	66.8578	0.211213	-179.082	0.23651	466.587	11.6698	0.187831
C6woSD09	11.4136	51.9001	33.3104	0.1143	387.451	0.20856	270.639	0.114884	0.342643
C6woSD10	9.26208	16.4343	23.2441	0.231946	99.2505	0.305745	88.5612	0.043186	0.39847
C6woXV01	0.88501	4.48841	5.43022	0.109602	90.9411	0.141477	53.5886	0.058668	0.162979
C6woXV02	0.65613	1.00248	4.15757	0.142262	23.2683	0.193939	23.7035	0.387738	0.157816
C6woXV03
C6woXV04
C6woXV05	0.68665	5.79972	2.81946	0.026248	72.2883	0.048593	38.7406	0.066015	0.243539
C6woXV06	2.09045	9.60135	6.40198	0.10011	73.2863	0.135026	56.3154	0.075132	0.326532
C6woXV07	1.46484	13.0113	7.26491	0.047614	160.548	0.106644	71.3139	0.044461	0.201632
C6woXV08	1.11389	6.81187	4.62896	0.069268	67.1166	0.165557	24.3456	0.090863	0.240635
C6woXV09	1.51062	5.28756	5.14748	0.30194	52.0842	0.288544	44.6413	0.062833	0.293468
C6woXV10	0.71716	2.78221	2.92174	0.070732	29.2318	0.120405	20.7535	0.371176	0.245457
P6woSD01	7.62939	42.1689	16.0565	0.070729	270.435	0.159968	127.486	0.037165	0.47516
P6woSD02	6.46973	35.7602	50.7045	-0.218437	872.885	0.287684	382.167	0.196351	0.127597
P6woSD03	2.57874	13.3285	25.5885	0.068323	350.95	0.143197	182.545	1.43523	0.100777
P6woSD04	11.1847	25.1397	51.8334	0.159132	328.241	0.213721	286.942	0.130211	0.215781
P6woSD05
P6woSD06
P6woSD07	21.5454	170.912	89.2471	0.064165		0.246402	522.783	0.101774	0.241413
P6woSD08
P6woSD09	11.3983	54.8974	41.7869	0.113992	650.113	0.263172	225.517	0.09434	0.272773
P6woSD10	5.5542	30.0551	14.0513	0.125378	179.167	0.181468	127.429	0.118046	0.395281
P6woSD11	5.5542	36.1649	31.1559	0.104624	520.608	0.187058	246.774	0.056452	0.178271
P6woSD12	5.27954	21.5761	16.8409	0.131138	198.698	0.21845	103.706	0.104636	0.313495
P6woSD13	2.33459	14.0299	7.16859	0.040195	137.053	0.096324	80.152	0.054945	0.325669
P6woSD14
P6woSD15
P6woSD16	4.0741	9.82687	15.0662	0.178131	126.837	0.291554	77.1657	0.110975	0.270414
P6woSD17	5.84412	35.5249	17.9449	-0.129087	374.396	0.150508	144.944	0.867528	0.325669
P6woSD18	4.15039	-3.06927	10.75	0.099717	51.5422	0.202539	90.7613	17.7477	0.386083
P6woXV01	2.42615	5.2179	15.9008	0.18772	88.587	0.229631	97.9697	0.074494	0.15258
P6woXV02	0.76294	3.71551	4.51436	0.028443	57.367	0.052892	60.5919	0.034925	0.169003
P6woXV03	2.67029	10.3665	16.0119	0.125549	183.706	0.250701	99.7742	0.175347	0.166769
P6woXV04	1.40381	21.7998	8.25689	0.105189	320.042	0.20598	101.823	0.123438	0.170017
P6woXV05	0.68665	1.10208	2.72962	0.152756	12.4396	0.20426	13.8502	0.048724	0.251555
P6woXV06	2.28882	12.8283	9.83822	0.102936	125.088	0.161688	80.8026	0.067211	0.232646
P6woXV07	1.20544	7.09716	6.33134	0.076544	95.3967	0.182328	47.8462	Inf	0.190393
P6woXV08	3.479	16.2728	11.2838	0.088342	169.6	0.190929	78.6061	Inf	0.308319
P6woXV09	3.479	17.2651	12.395	0.088862	170.507	0.190929	85.9119	0.065708	0.280677
P6woXV10	3.479	17.2651	12.395	0.088862	170.507	0.190929	85.9119	0.065708	0.280677
C3woXV01	2.33459	12.0827	9.57592	-0.011764	133.165	0.159122	81.3124	0.153359	0.243798
C3woXV02	0.94604	12.9449	3.38428	0.023897	71.3809	0.089738	39.3669	0.042424	0.27954
C3woXV03	1.11389	7.32784	10.647	-0.844115	#NAME?	0.06257	165.087	4.18154	0.10462
C3woXV04	1.0376	0.206376	6.10839	0.570657	3.53643	0.108673	69.4709	4.01128	0.169865
C3woXV05	1.64795	5.99465	7.02107	0.112036	67.3426	0.105792	67.8288	0.085611	0.234715
C3woXV06	1.77002	0.419488	8.30944	1.1971	3.2035	0.09756	80.3371	0.270846	0.213013
C3woXV07	0.74768	1.00544	4.70659	0.132715	24.157	0.23546	16.6103	0.146164	0.158858
C3woXV08	0.82397	3.63253	4.06002	-0.582168	46.8415	0.205842	19.0054	0.14564	0.202947
C3woXV09	1.9989	19.1699	8.4348	0.039147	226.925	0.100821	90.1503	0.107904	0.236982
C3woXV10	0.61035	3.07388	2.8945	0.066367	31.4083	0.11634	24.0211	0.090656	0.210866
p3woXV01	1.25122	5.81711	8.74316	0.123653	113.259	0.178908	69.2714	0.137701	0.143108
p3woXV02
p3woXV03	0.80872	3.07996	5.8775	0.067949	56.2429	0.066787	75.2741	0.065472	0.137596
p3woXV04	0.4425	7.93375	3.54425	0.123775	108.781	0.383721	42.9297	0.055767	0.12485
p3woXV05	0.83923	3.82643	4.77054	0.132513	51.8249	0.150328	64.2441	0.070488	0.175919
p3woXV06	0.53406	1.83862	2.35033	0.096951		0.156191	10.1601	0.069677	0.227228
p3woXV07	0.36621	0.19091	3.99104	0.274796	3.48161	0.07482	25.7109	1.70782	0.091758
p3woXV08	0.67139	3.56191	3.11004	0.082612	22.8847	0.121226	16.0212	0.093193	0.215878
p3woXV09	1.93787	7.59691	7.14461	0.087161	72.1432	0.119952	78.1026	0.078585	0.271235
P3woXV10	0.82397	2.69308	5.39518	0.077175	55.6534	0.108505	42.8827	0.078612	0.152723
P3woSD01
P3woSD02	1.72424	8.14902	10.43	0.059319	144.041	0.143293	64.6211	0.037183	0.165316
P3woSD03	2.28882	23.6778	15.4456	0.09926	252.971	0.146098	152.407	0.126745	0.148186
P3woSD04	6.65283	38.7894	37.4747	0.104208	524.108	0.157345	296.823	0.132114	0.177529
P3woSD05	5.40161	23.5535	31.3454	0.080457	406.158	0.125379	311.435	0.192273	0.172325
P3woSD06	5.26428	22.2969	25.7829	0.14674	225.514	0.1947	170.639	0.106155	0.204177
P3woSD07	2.18201	-0.119311	10.5439	0.054748	-1.66114	0.201176	57.9907	53.7087	0.206944
P3woSD08	6.30188	23.0497	32.7718	0.074385	309.97	0.16104	294.464	0.149066	0.192296
P3woSD09	1.64795	8.63097	7.8636	0.121704	100.181	0.171348	67.6963	0.084603	0.209567
P3woSD10	5.38635	24.0594	20.5982	0.097793	251.863	0.168579	155.285	0.052431	0.261497
C3woSD01	8.57544	57.879	31.4609	0.123439	467.135	0.223599	231.536	0.343564	0.272575
C3woSD02	6.97327	19.0405	31.7112	0.228199	256.145	0.263797	179.219	0.086365	0.219899
C3woSD03	4.30298	24.3251	19.568	0.279152	196.268	0.15238	181.229	0.1189	0.219899
C3woSD04	3.12805	-0.447208	11.1463	-0.757357	-100.486	0.206233	63.8785	4.33998	0.280637
C3woSD05	0.53406	-0.429043	1.96383	-0.118593	-3.28926	0.308444	1.3261	0.184783	0.271948
C3woSD06	6.72913	29.7033	29.5102	0.094776	397.544	0.148442	291.032	Inf	0.228027
C3woSD07	2.41089	7.6066	12.7551	0.163142	85.7775	0.276643	58.7209	Inf	0.189014
C3woSD08	3.17383	19.781	14.8035	0.11409	163.281	0.199465	83.4979	0.060797	0.214397
C3woSD09	3.28064	12.2706	16.6994	0.085773	186.37	0.115668	147.801	0.090197	0.196452
C3woSD10	3.06702	-0.394316	23.9279	-0.770763	55.3666	0.19506	138.297	7.51793	0.128178

## Sheet: Achilles biomech
sample#	sample name	MaxForce	Stiffness	MaxStress	E (STRAIN)	Overall	ModulusStartClampDistance	CSA (force/stress)
1	12woC57	10.1776	8.31101	37.144	0.164786	258.395	8.51896	0.274004
2	12woC57	10.0098	9.0861	42.0751	0.110395	312.515	8.18263	0.237903
3	12woC57	6.66809	3.37392	18.8099	0.522047	92.6905	9.739	0.354499
4	12woC57	9.58252	12.9166	24.597	0.059448	350.614	10.5749	0.389581
5	12woC57	11.0474	6.0667	31.5722	0.160738	171.501	9.89162	0.349908
31b	12woC57	7.58362	5.50701	16.2838	0.144922	120.939	7.5598	0.465715
32a	12woC57	6.56128	5.4861	19.5238	0.112044	116.494	7.1361	0.336065
33	12woC57	18.6462	14.4937	40.9852	0.195436	227.34	7.1361	0.45495
34a	12woC57	6.19507	8.50258	16.9437	0.100926	165.948	7.1361	0.365628
MEAN	12woC57	9.60795	8.19375	27.5483	0.174527	201.826	8.43058	0.358695
SE		1.27976	1.20879	3.51318	0.0454982	30.3184	0.445649	0.0247461
sample#	sample name	MaxForce	Stiffness	MaxStress	E (STRAIN)	Overall	ModulusStartClampDistance	CSA (force/stress)
6	6woC57	7.73621	5.91485	22.65	0.089535	197.143	11.3841	0.341555
7	6woC57	8.5907	14.3712	19.7261	0.06659	258.611	7.83681	0.435499
8	6woC57	8.37708	5.49131	25.2359	0.158953	142.285	8.60118	0.331951
9	6woC57	9.52148	6.26471	25.6606	0.154727	157.511	9.32929	0.371055
10	6woC57	2.76184	1.86681	9.40868	0.043873	59.2777	9.32098	0.293542
36a	6woC57	6.22559	5.25678	13.8866	0.14369	83.6753	7.1361	0.448315
37	6woC57	7.20215	5.78261	18.9756	0.130156	108.241	7.10449	0.379547
38	6woC57	7.78198	4.23187	30.1	0.224874	96.4066	5.88978	0.258538
39	6woC57	10.025	10.1747	35.9171	0.13535	258.905	7.10238	0.279115
40	6woC57	5.82886	6.758	18.0989	0.086962	143.595	6.84309	0.322056
MEAN	6woC57	7.40509	6.61128	21.9659	0.123471	150.565	8.05482	0.346117
SE		0.661832	1.08263	2.44377	0.0167229	21.9288	0.510638	0.0199714
sample#	sample name	MaxForce	Stiffness	MaxStress	E (STRAIN)	Overall	ModulusStartClampDistance	CSA (force/stress)
11	3woC57	3.60107	3.41103	13.1627	0.093951	111.777	8.96506	0.273582
12	3woC57	3.93677	4.13605	10.9748	0.052301	103.611	8.98593	0.35871
13	3woC57	4.02832	2.75381	13.6502	0.082486	86.3098	9.24936	0.295111
14	3woC57	3.40271	3.08275	12.8192	0.05485	100.803	8.67964	0.265439
15	3woC57	4.80652	5.6012	16.4627	0.082527	172.391	8.98593	0.291964
44b	3woC57	7.01904	6.41633	25.3356	0.134558	174.568	7.18952	0.277043
45	3woC57	3.78418	2.65777	20.4888	0.100176	103.457	7.18952	0.184695
46	3woC57	6.5155	4.54401	17.0443	0.149415	85.4613	7.18952	0.382269
MEAN	3woC57	4.63676	4.07537	16.2423	0.093783	117.297	8.30431	0.291102
SE		0.489467	0.485767	1.67481	0.0121665	12.6565	0.330802	0.0212908
sample#	sample name	MaxForce	Stiffness	MaxStress	E (STRAIN)	Overall	ModulusStartClampDistance	CSA (force/stress)
16	12woPerl	14.0533	13.441	47.062	0.140939	339.173	7.53524	0.298613
17	12woPerl	11.7493	8.06916	38.1772	0.127472	292.916	10.3184	0.307756
18	12woPerl	10.8948	5.3265	27.1511	0.220541	123.803	9.32652	0.401265
20	12woPerl	9.82666	7.03861	32.3266	0.139469	200.13	8.64312	0.30398
47a	12woPerl	11.5509	10.2303	35.245	0.184221	224.424	7.18952	0.327732
48a	12woPerl	9.70459	7.43276	27.978	0.185016	185.916	8.67615	0.346865
49	12woPerl	11.5051	9.71997	35.7638	0.124024	199.992	6.61906	0.321698
50	12woPerl	16.7694	13.9856	47.8441	0.150736	273.052	6.84309	0.350501
MEAN	12woPerl	12.0068	9.40549	36.4435	0.159052	229.926	8.14389	0.332301
SE		0.831161	1.08529	2.74706	0.0120219	24.1925	0.462105	0.0119314
sample#	sample name	MaxForce	Stiffness	MaxStress	E (STRAIN)	Overall	ModulusStartClampDistance	CSA (force/stress)
21	6woPerl	6.62231	13.6215	19.3887	0.049741	308.303	7.73064	0.341555
22	6woPerl	9.0332	7.05299	27.4728	0.117492	210.605	9.81824	0.328805
24	6woPerl	6.91223	5.74731	17.4916	0.103132	127.387	8.75888	0.395174
25a	6woPerl	6.95801	6.75998	25.3938	0.139323	220.483	8.93693	0.274005
52	6woPerl	9.84192	8.19431	30.7309	0.143413	188.385	7.36273	0.320262
53	6woPerl	4.01306	3.61612	13.8358	0.116324	82.0965	6.58497	0.290049
54a	6woPerl	7.15637	11.7312	19.0542	0.072221	205.894	6.5918	0.375579
55	6woPerl	7.24792	6.21311	18.3077	0.117649	115.614	7.36681	0.395894
56	6woPerl	9.3689	13.3905	26.3617	0.090411	251.811	6.68335	0.355398
57	6woPerl	10.7422	11.0971	29.2794	0.123605	209.846	6.93781	0.366886
MEAN	6woPerl	7.78961	8.7424	22.7317	0.107331	192.042	7.67722	0.344361
SE		0.621388	1.09858	1.82716	0.00927006	21.311	0.356597	0.0131537
sample#	sample name	MaxForce	Stiffness	MaxStress	E (STRAIN)	Overall	ModulusStartClampDistance	CSA (force/stress)
26	3woPerl	6.14929	8.06131	21.3235	0.073992	253.648	9.07387	0.288381
27a	3woPerl	6.14929	8.06131	21.3235	0.073992	253.648	9.07387	0.288381
28	3woPerl	6.28662	6.24187	23.9604	0.121293	186.75	7.84999	0.262375
30	3woPerl	5.2948	6.18964	17.2255	0.062974	185.406	9.20738	0.307381
58	3woPerl	5.17273	4.21321	23.0763	0.088414	130.401	6.93781	0.224158
59	3woPerl	5.5542	4.18143	24.1757	0.120085	126.271	6.93781	0.229743
61	3woPerl	5.87463	6.18351	20.2539	0.091607	149.853	7.02912	0.290049
62a	3woPerl	4.76074	4.30968	11.9813	0.085666	81.1398	7.481	0.397347
63	3woPerl	4.60815	2.47546	13.7402	0.149575	53.7628	7.28385	0.335378
MEAN	3woPerl	5.53894	5.54638	19.6734	0.0963998	157.876	7.87497	0.291466
SE		0.206918	0.629745	1.47373	0.00937767	23.1188	0.325477	0.0177168

## Sheet: Tenotemy biomech
perl			NON OP
2wk	MaxStress	Overall mod		MaxStress	Overall mod
1	17.4629	49.1071	2	50.1952	319.048
3	8.73473	38.8556	4	36.2824	155.254
5	6.31014	46.0432	6	20.0113	69.4769
7	6.69238	69.2511	8
mean	9.80005	50.8142		35.4963	181.26
se	2.60915	6.51027		8.72222	73.209
4wk
9a	10.1522	51.9832	10	32.8763	242.248
11	9.55148	34.623	12	40.028	276.585
13	10.6853	63.5059	14	40.9216	284.113
15	13.1484	83.0734	16	21.4489	128.888
mean	10.8843	58.2964	mean	33.8187	232.959
se	0.789402	10.1707	se	4.49914	35.8667
8wk
17	16.4071	67.8745	18	37.7329	222.435
19	19.1024	70.7923	20	37.3147	214.658
21			22	31.5887	217.054
23	18.8806	107.723	24	33.3875	244.007
mean	18.1301	82.1298	mean	35.006	224.538
se	0.863839	12.8241	se	1.50177	6.69017
C57
2wk
25a	5.73099	21.4133	26	23.0323	181.265
27	8.08705	43.948	28
29	8.90457	51.8991	30	26.5113	149.266
31	11.1509	83.2232	32	29.9808	191.536
mean	8.46838	50.1209	mean	26.5081	174.022
se	1.11896	12.784	se	2.00587	12.7282
4wk
33	13.1621	81.3633	34	36.0423	235.444
35	9.9949	60.3048	36	25.1744	303.657
37	10.0812	48.1297	38	32.5057	195.196
39	19.9559	71.7941	40	30.3652	284.84
mean	13.2985	65.398	mean	31.0219	254.784
se	2.33818	7.18758	se	2.2736	24.5232
8wk
41	37.0195	173.081	44
43	15.4243	59.177	42	26.2232	134.394
45	17.8538	114.811	46	24.8653	115.781
47	14.1411	69.3242	48	28.9176	187.894
mean	21.1097	104.098	mean	26.6687	146.023
se	5.35885	25.9816	se	1.19082	21.6139

## Sheet: Tenocyte qPCR
	ATS4	MMP2	MMP3	MMP13	TIMP1	timp3
C57-1	192.373	308.851	17.4749	2.027	164.607	203.913
C57-2	182.492	157.178	17.8289	2.14	157.438	469.973
C57-3	185.23	156.406	9.7512	1.9182	161.023	457.661
C57-4	176.425	156.695	18.1536	4.9763	160.292	198.571
C57-5	344.98	323.134	18.2494	2.0634	322.399	457.977
C57-6	331.503	306.863	18.19	5.0483	334.785	482.117
CF2-1	188.161	157.783	270.531	88.9478	623.198	79.7538
CF2-1	326.602	608.85	531	214.887	1272.63	79.4793
CF2-1	332.572	324.628	542.3	211.824	1273.92	83.6975
CF2-1	170.559	164.978	282.947	191.132	629.219	33.7904
CF2-1	197.234	312.001	513.458	198.174	1246.5	79.6713
CF2-1	338.583	319.085	550.381	501.272	1255.04	79.8914
CF2-10	187.254	157.637	571.329	217.807	1263.33	13.7932
CF2-10	337.426	307.052	1117.48	1239.51	1269.41	33.8253
CF2-10	184.412	160.524	546.394	220.386	1248.71	14.4304
CF2-10	190.447	300.975	1090.91	562.604	1256	14.351
CF2-10	327.656	301.902	1032.37	601.357	1253.14	34.4253
CF2-10	358.643	577.304	1088.86	1225.71	2437.07	2.3504
CF2-100	188.996	293.661	990.039	557.458	1256	32.8259
CF2-100	346.79	317.567	1039.9	559.221	1261.57	33.6625
CF2-100	361.469	317.714	1072.47	3262.95	1255.04	33.9188
CF2-100	331.103	320.955	1071.39	600.322	1258.22	80.4164
CF2-100	594.959	322.439	1125.07	598.773	2535.18	34.1534
CF2-100	579.828	333.02	1118.88	589.391	2509.66	34.8913
CF18-1	337.494	319.478	36.7848	5.1022	329.408	471.759
CF18-1	343.179	329.759	18.2906	2.1339	324.281	452.016
CF18-1	338.924	615.817	34.317	4.8382	328.575	471.596
CF18-1	337.698	324.129	18.7597	2.0545	318.266	474.531
CF18-1	339.675	325.678	19.183	4.7202	330.66	475.514
CF18-1	359.077	330.063	18.5632	5.3929	327.662	480.457
CF18-10	192.334	303.018	37.9177	5.5261	325.596	456.243
CF18-10	330.304	585.529	67.5267	12.9801	330.242	482.117
CF18-10	367.189	654.48	70.3962	13.3505	332.422	484.951
CF18-10	361.033	633.879	66.8865	13.0586	325.102	478.804
CF18-10	192.76	318.203	57.6467	12.1192	313.313	463.856
CF18-10	322.942	333.123	70.22	12.5009	324.363	477.815
CF18-100	332.037	326.329	145.243	76.7873	313.789	462.419
CF18-100	325.159	596.067	263.172	84.032	324.281	450.461
CF18-100	329.507	626.9	269.312	87.3783	329.241	462.579
CF18-100	331.904	628.058	256.142	178.712	325.926	467.549
CF18-100	333.108	649.467	268.503	85.4922	324.938	465.619
CF18-100	329.906	605.675	254.606	90.1822	332.758	467.71
Pln	1118.83	623.439	68.912	11.998	163.942	470.297
Pln	659.005	616.765	35.7618	11.5418	165.358	461.941
Pln	1162.44	640.837	38.3767	11.4297	164.108	468.678
Pln	676.202	661.562	37.7565	12.4365	82.5679	471.271
Pln	1170.89	1194.73	36.7663	11.9019	163.073	476.499
Pln	1233.05	1172.16	67.2059	12.5729	166.197	480.292
PF2-1	658.077	1208.03	515.134	222.804	316.74	202.722
PF2-1	352.986	639.557	513.973	87.9573	319.881	83.2371
PF2-1	670.106	647.075	553.425	233.011	328.077	204.688
PF2-1	656.49	660.749	543.389	489.608	318.83	199.12
PF2-1	625.408	664.008	546.257	204.944	338.019	198.571
PF2-1	619.645	658.518	558.722	484.573	322.399	84.3929
PF2-10	628.309	647.274	2199.46	3077.32	668.44	5.7381
PF2-10	634.92	643.503	4143.21	3613.09	660.205	5.9047
PF2-10	643.798	1240.4	3986.3	7788.42	1292.75	14.4802
PF2-10	638.379	1269.34	4043.68	3483.71	660.539	13.6184
PF2-10	624.653	654.782	2187.36	3467.74	643.222	13.312
PF2-10	628.689	1206.91	4045.7	3774.27	644.362	14.3659
PF2-100	620.893	1232.42	3869.14	3885.33	641.759	14.3906
PF2-100	372.473	667.797	2142.31	3789.47	642.084	5.9251
PF2-100	614.676	1220.35	3838.22	3459.79	655.378	13.879
PF2-100	617.404	1251.51	4036.59	3907.71	659.537	14.1838
PF2-100	569.878	657.102	2170.97	3682.21	630.494	13.4922
PF2-100	639.665	1277.17	4096.74	8396.93	660.372	14.2426
PF18-1	651.75	684.956	38.9779	14.406	163.693	204.688
PF18-1	660.598	666.361	38.3864	14.0707	164.482	485.62
PF18-1	680.571	630.962	68.5502	13.5047	163.776	478.969
PF18-1	1136.53	1214.36	69.8512	29.0608	167.379	489.317
PF18-1	662.462	635.05	67.5098	12.0879	162.991	202.861
PF18-1	1110.75	1196.56	70.8566	13.7039	168.313	485.787
PF18-10	637.224	1324.17	1099.42	1344.43	326.917	203.422
PF18-10	592.33	1251.9	1107.72	1356.07	163.942	86.0676
PF18-10	640.696	1332.95	1090.91	1368.58	338.19	83.7263
PF18-10	660.067	1339.53	1117.2	2968.83	336.995	198.435
PF18-10	632.496	1238.5	1081.11	1359.18	332.422	203.071
PF18-10	646.655	1359.86	1099.42	1407.64	328.575	200.221
PF18-100	1121.99	2490.79	279.353	205.593	171.754	495.342
PF18-100	665.402	1323.15	272.231	194.007	168.825	484.616
PF18-100	664.064	1276	281.25	203.011	169.767	486.625
PF18-100	674.3	1338.29	281.956	205.121	166.702	485.62
PF18-100	629.956	1211	274.493	199.888	168.654	481.286
PF18-100	650.833	1281.9	267.161	192.564	166.408	491.346

## Sheet: Maturation qPCR
SAMPLE	GAPDH	ColI	ColIIa1	Aggrecan	Versican	Elastin	Perlecan	Biglycan	LTBP1	Lumican
3woC57Aorta1	899.627	48.5432	1.5276	6.1256	210.505	2222.71	683.171	594.861	1399.04	294.444
3woC57Aorta2	1154.04	29.4875	0.0324	2.8234	68.9901	979.366	186.9	281.029	481.256	212.632
3woC57Aorta3	888.561	332.93	0.6351	14.267	382.086	2527.7	855.301	1048.82	2663.16	446.844
3woC57Aorta4	591.719	102.908	0.0527	8.3198	271.566	2378.59	832.748	1079.15	1763.75	352.283
3woC57Tail1	336.552	1690.94	207.738	172.23	938.553	190.878	805.115	648.774	1093.81	1077.93
3woC57Tail2	222.856	633.706	219.098	120.08	578.524	111.156	433.489	500.468	870.082	571.287
3woC57Tail3	364.437	1778.02	557.108	451.253	1215.83	281.555	768.893	688.69	1400.45	973.909
3woC57Achilles1	238.149	1093.95	7.0105	219.939	793.077	36.9317	471.876	582.523	574.271	192.24
3woC57Achilles2	356.159	364.424	13.6976	364.858	145.558	78.4586	463.936	608.645	516.575	287.163
3WOC57Achilles3	119.585	125.915	0.9543	18.3262	191.225	17.9376	109.051	96.9283	78.3556	40.5353
3woC57Achilles4	247.263	481.878	10.6474	105.831	509.172	44.9935	210.269	331.358	228.633	109.869
3woC57FemHead1	407.324	305.271	12349.9	22027.5	423.912	7.8914	892.456	1977.87	270.34	484.357
3woC57FemHead2	406.658	217.959	13734	27074.9	487.954	8.0659	1266.38	2078.18	364.028	512.429
3woC57FemHead3	404.638	238.36	12431.6	24716.2	389.05	6.2099	1428.62	2107.24	355.785	545.354
6woC57Aorta1	185.239	2.0806	0.0034	0.7881	31.7339	175.787	104.145	72.0168	31.2018	45.495
6woC57Aorta2	1158.4	41.1868	8.9659	74.2687	163.191	1054.41	837.471	993.826	2623.59	577.786
6woC57Aorta3	688.352	102.627	7.7905	71.2073	129.636	599.255	336.658	532.037	14.0646	307.06
6woC57Tail1	0.3447	0.9049	0.0332		0.2803	0.6905	1.9335	0.2681	0.2733	2.8041
6woC57Tail2	415.223	1878.13	59.8435	64.1798	1091.96	189.403	1023.82	515.194		987.914
6woC57Tail3	669.398	3333.71	104.458	131.913	1931.59	475.455	3283.88	1112.53	3479.63	1820.54
6woC57Tail4	501.573	1109.03	34.3318	30.8507	16.3991	263.185	1210.34	625.639	657.943	993.572
6woC57Tail5	622.615	3644.08	104.984	171.398	1912.58	299.112	2063.08	677.207	2692.21	1233.02
6woC57Achilles1	310.845	710.314	6.0531	75.025	615.178	53.2564	608.903	370.125	331.36	164.661
6woC57Achilles2	237.092	147.459	13.6416	35.7126	273.133	42.8747	283.447	155.782	249.114	135.051
12woC57Aorta1	669.089	103.285	0.0008	6.9055	335.896	667.051	1110.36	1159.88	3943.6	547.695
12woC57Aorta2	2531.77	79.8404	0.0125	7.8526	427.34	727.129	1030.23	1277.39	4497.36	668.217
12woC57Aorta3	939.691	105.477	0.0159	8.7404	333.508	705.247	904.901	1290.85	4283.93	554.656
12woC57Aorta4	758.354	24.7011	0.0228	6.6891	9.8762	457.726	519.102	1034.1	2960.6	351.626
12woC57Tail1	951.699	622.808	3.4539	5.9135	852.788	134.813	740.34	691.044	1760.91	1736.95
12woC57Tail2	584.336	575.253	4.1229	7.6136	1132.26	214.027	1242.4	1069.99	2787.99	1625.64
12woC57Tail3	911.156	452.458	4.2547	5.5212	1064.55	214.126	571.389	1018.59	2715.02	1969.7
12woC57Tail4	578.134	412.226	1.9149	3.113	655.133	189.344	526.444	662.515	2463.93	1283.74
12woC57Tail5	1022.66	607.089	3.8815	4.5574	0.5625	189.022	564.961	1085.75	2727.59	2033.22
12woC57Achilles1	1454.72	320.113	0.3497	33.658	1065.65	50.8035	215.754	378.702	677.937	322.192
12woC57Achilles2	252.885	169.72	0.5463	28.0883	624.735	47.0125	215.627	354.326	701.492	295.027
12woC57Achilles3	95.5276	32.9317	0.4137	27.4583	280.488	12.6945	49.6329	158.038	6.0956	94.014
3woPerlAorta	432.374	42.8438	0.0129	11.5761	251.276	2435.33	289.143	562.847	610.071	341.502
3woPerlAorta	973.784	45.0227	0.0298	10.9534	293.191	1561.35	269.483	918.596	547.677	281.851
3woPerlAorta3	929.354	153.073	0.0101	31.2191	600.494	5967.21	936.689	1359.29	1715.17	1125.1
3woPerlTail1	249.498	1407.82	204.512	172.336	814.997	128.464	238.042	491.523	103.432	608.193
3woPerlTail2	263.555	898.336	110.305	113.919	604.097	168.394	402.755	359.896	263.794	657.877
3woPerlTail3	252.902	1473.69	268.041	244.605	1044.77	182.086	314.687	565.459	10.6976	664.923
3woPerlTail4	306.912	1500.63	275.094	299.608	917.627	276.448	495.748	608.497	403.55	1152.24
3woPerlAchilles	793.705	297.052	4.7632	34.3153	0.0097	95.908	192.712	329.866	0.9537	221.402
3woPerlAchilles2	778.717	251.653	3.6037		407.183	141.095	268.224	161.758	24.6483	172.377
3woPerlFemHead1	183.273	48.417	6002.97	9415.76	375.636	4.0896	415.604	984.425	153.687	321.061
3woPerlFemHead2	150.18	38.1912	4336.57	5209.77	0.2191	2.5656	216.724	902.839	24.304	249.64
3woPerlFemHead3	260.415	38.3646	6979.29	14449.1	308.413	4.1574	442.459	1123.16	42.3285	351.549
6woPerlAorta1	769.029	34.2797	0.2259	26.0628	401.647	1123.99	901.378	1110.77	2516.97	646.489
6woPerlAorta2	845.219	14.0788	0.0398	7.0892	113.728	456.308	307.286	535.549	1414.59	294.282
6woPerlAorta3	1231	34.6513	0.0345	10.0429	285.765	1022.52	579.244	671.128	2192.47	559.182
6woPerlTail1	528.852	1724.6	62.9412	57.4938	1765.01	192.483	1998.9	999.656	1538.52	1194.77
6woPerlTail2	15.7844	33.4976	0.9272	0.0385	36.5511	4.8271	18.8383	12.9804	43.6631	19.2677
6woPerlTail3	503.467	1656.43	35.3352	30.3611	1105.87	12.3949	538.807	574.207	1004.09	943.276
6woPerlTail4	366.96	1517.23	26.1842	20.3982	915.413	81.6493	456.04	347.824	1040.02	640.622
6woPerlTAchilles1	135.423	348.004	21.8832	62.1503	798.386	17.7494	208.961	342.792	337.881	238.465
6woPerlAchilles2	8.757	16.8824	0.7214	1.2706	56.5983	23.9247	19.2168	6.5836	28.4932	8.2684
6woPerlAchilles3	211.023	78.2361	0.5774	36.683	648.087	36.2066	0.2251	308.793	138.552	160.025
12woPerlAorta1	2414.71	16.948	0.002	15.6211	288.307	194.313	512.662	1273.04	1568.8	565.792
12woPerlAorta2	2.9038	0.0339			0.0273	2.0177	2.8623	1.5033	3.1253	0.3741
12woPerlAorta3	10.5293	0.3568		0.0001	5.0923	3.6677	10.2783	4.1441	21.5245	3.5377
12woPerlTail1.	526.132	484.055	26.9437	60.3988	1074.76	63.3504	239.883	600.249	677.052	1134.41
12woPerlTail2	524.674	530.637	11.0002	29.5085	1195.85	49.7045	517.99	679.356	992.159	2076.77
12woPerlTail3	345.307	138.735	7.7739	17.3563	706.406	41.8887	114.434	259.44	132.109	784.518
12woPerlTail4	66.1834	27.7427	0.8302	1.5842	56.8136	11.392	40.5515	36.213	37.6385	112.605
12woPerlAchilles1	947.342	91.0644	1.9435	110.148	1632.01	16.9045	116.302	658.087	15.0317	321.767
12woPerlAchilles2	0.6975	0.2619	0.0015		2.8652	0.3758	0.412	0.3373		0.3369
12woPerlAchilles3	685.103	69.5148	0.4132	17.1949	466.009	8.8137		308.922	8.2485	128.243
